# Supplementary material for: Ultrasound-targeted microbubble cavitation enhances anti–PD-L1 therapy in TNBC via eNOS-mediated reoxygenation
Source: JCI Insight. 2026 Apr 7;11(10):e198349. doi: 10.1172/jci.insight.198349 (PMC13232718; doi:10.1172/jci.insight.198349)
Supplement: Supporting data values [file jciinsight-11-198349-s041.xlsx]

## Sheet: Figure 1A
Featrue	estimate	.y.	group1	group2	n1	n2	statistic	p	conf.low	conf.high	method	alternative	p.signif
ADORA2A	0.228679	Value	high	low	61	61	2175	0.108	-0.0394991	0.481532	Wilcoxon	two.sided	ns
BTLA	0.431643	Value	high	low	61	61	2433	0.0034	0.148311	0.749345	Wilcoxon	two.sided	**
BTNL2	-3.44006e-05	Value	high	low	61	61	1799.5	0.752	-0.143735	0.0917525	Wilcoxon	two.sided	ns
CD160	0.270266	Value	high	low	61	61	2246	0.0487	0.00231464	0.533997	Wilcoxon	two.sided	*
CD200	0.779437	Value	high	low	61	61	2700	1.74e-05	0.453787	1.13143	Wilcoxon	two.sided	****
CD200R1	0.614557	Value	high	low	61	61	2548	0.000435	0.289222	0.949439	Wilcoxon	two.sided	***
CD244	0.440716	Value	high	low	61	61	2378	0.00811	0.125471	0.722874	Wilcoxon	two.sided	**
CD27	0.497838	Value	high	low	61	61	2381	0.00775	0.125333	0.888189	Wilcoxon	two.sided	**
CD274	0.561626	Value	high	low	61	61	2480	0.00153	0.196216	0.888535	Wilcoxon	two.sided	**
CD276	0.84414	Value	high	low	61	61	2707	1.48e-05	0.500305	1.21987	Wilcoxon	two.sided	****
CD28	0.709958	Value	high	low	61	61	2609	0.000128	0.379613	1.00195	Wilcoxon	two.sided	***
CD40	0.619143	Value	high	low	61	61	2522	0.000713	0.277204	0.972086	Wilcoxon	two.sided	***
CD40LG	0.525102	Value	high	low	61	61	2457	0.00227	0.206884	0.856584	Wilcoxon	two.sided	**
CD44	0.529776	Value	high	low	61	61	2465	0.00198	0.199288	0.879732	Wilcoxon	two.sided	**
CD48	0.717561	Value	high	low	61	61	2636	7.24e-05	0.361765	1.07398	Wilcoxon	two.sided	****
CD70	0.244483	Value	high	low	61	61	2148	0.142	-0.0896461	0.556102	Wilcoxon	two.sided	ns
CD80	0.640089	Value	high	low	61	61	2533	0.00058	0.313555	0.974417	Wilcoxon	two.sided	***
CD86	0.868674	Value	high	low	61	61	2784	2.29e-06	0.529674	1.20253	Wilcoxon	two.sided	****
CTLA4	0.42458	Value	high	low	61	61	2345	0.0132	0.087136	0.784632	Wilcoxon	two.sided	*
HAVCR2	0.871097	Value	high	low	61	61	2783	2.35e-06	0.516595	1.20748	Wilcoxon	two.sided	****
HHLA2	-9.06196e-05	Value	high	low	61	61	1831.5	0.884	-0.147878	0.112499	Wilcoxon	two.sided	ns
ICOS	0.503757	Value	high	low	61	61	2373	0.00875	0.131823	0.825709	Wilcoxon	two.sided	**
ICOSLG	0.146748	Value	high	low	61	61	2066	0.294	-0.147358	0.452399	Wilcoxon	two.sided	ns
IDO1	0.404319	Value	high	low	61	61	2275	0.034	0.0289119	0.731503	Wilcoxon	two.sided	*
IDO2	0.144115	Value	high	low	61	61	2243	0.0504	-3.12721e-05	0.285199	Wilcoxon	two.sided	ns
KIR3DL1	0.240499	Value	high	low	61	61	2438.5	0.00298	0.0734564	0.474777	Wilcoxon	two.sided	**
LAG3	0.32906	Value	high	low	61	61	2204	0.079	-0.0326488	0.676036	Wilcoxon	two.sided	ns
LAIR1	0.908138	Value	high	low	61	61	2846	4.57e-07	0.576577	1.2475	Wilcoxon	two.sided	****
LGALS9	0.487596	Value	high	low	61	61	2391	0.00665	0.137791	0.857439	Wilcoxon	two.sided	**
NRP1	0.977804	Value	high	low	61	61	2923	5.39e-08	0.661465	1.321	Wilcoxon	two.sided	****
PDCD1	0.380026	Value	high	low	61	61	2265	0.0386	0.0179715	0.7609	Wilcoxon	two.sided	*
TIGIT	0.456843	Value	high	low	61	61	2325	0.0175	0.073003	0.812719	Wilcoxon	two.sided	*
TMIGD2	0.226422	Value	high	low	61	61	2236	0.0548	-0.00367432	0.478448	Wilcoxon	two.sided	ns
TNFRSF14	0.415227	Value	high	low	61	61	2336	0.015	0.0819355	0.761909	Wilcoxon	two.sided	*
TNFRSF18	0.341195	Value	high	low	61	61	2206	0.0773	-0.0385122	0.704681	Wilcoxon	two.sided	ns
TNFRSF25	0.0350918	Value	high	low	61	61	1905	0.822	-0.316894	0.415163	Wilcoxon	two.sided	ns
TNFRSF4	0.555822	Value	high	low	61	61	2442	0.00293	0.231638	0.883572	Wilcoxon	two.sided	**
TNFRSF8	0.746691	Value	high	low	61	61	2733	8.01e-06	0.44234	1.03928	Wilcoxon	two.sided	****
TNFRSF9	0.74532	Value	high	low	61	61	2630	8.23e-05	0.381708	1.10607	Wilcoxon	two.sided	****
TNFSF14	0.633055	Value	high	low	61	61	2530	0.000613	0.311462	0.913985	Wilcoxon	two.sided	***
TNFSF15	0.214131	Value	high	low	61	61	2108	0.206	-0.122644	0.530417	Wilcoxon	two.sided	ns
TNFSF18	0.0894078	Value	high	low	61	61	2016	0.427	-0.141368	0.347256	Wilcoxon	two.sided	ns
TNFSF4	0.649169	Value	high	low	61	61	2564	0.000319	0.306188	0.987064	Wilcoxon	two.sided	***
TNFSF9	0.372107	Value	high	low	61	61	2308	0.0221	0.0604579	0.663325	Wilcoxon	two.sided	*
VTCN1	0.148996	Value	high	low	61	61	2038	0.365	-0.197619	0.467225	Wilcoxon	two.sided	ns

## Sheet: Figure 1B
Featrue	estimate	.y.	group1	group2	n1	n2	statistic	p	conf.low	conf.high	method	alternative	p.signif
Exhaustion	1.50839	Value	high	low	61	61	2528	0.000637	0.679004	2.39448	Wilcoxon	two.sided	***
Inflammation	2.43604	Value	high	low	61	61	2574	0.000261	1.17518	3.72521	Wilcoxon	two.sided	***

## Sheet: Figure 1C
High hypoxia	Low hypoxia	High hypoxia	Low hypoxia	High hypoxia	Low hypoxia
TIDE		Dysfunction		Exclusion
2.69	2.16	2.69	-1.15	-3.15	2.16
2.67	1.95	-0.94	0.39	2.67	1.95
2.53	1.94	2.53	1.94	-0.99	-1.86
2.52	1.9	-0.92	-0.62	2.52	1.9
2.5	1.81	2.5	-1.17	-2.85	1.81
2.38	1.71	-0.34	1.71	2.38	-1.53
2.36	1.67	-0.59	1.67	2.36	-2.11
2.24	1.66	2.24	-0.86	-2.46	1.66
2.03	1.63	2.03	1.63	-1.52	-2.9
2.02	1.49	-1.55	-0.54	2.02	1.49
1.92	1.46	0.25	-0.01	1.92	1.46
1.91	1.06	-0.01	1.06	1.91	-2.08
1.89	0.96	-0.9	-0.05	1.89	0.96
1.72	0.88	-1.11	-0.9	1.72	0.88
1.7	0.88	1.7	-0.64	-1.26	0.88
1.5	0.77	1.5	-1.2	-2.01	0.77
1.42	0.77	1.42	-0.44	-0.32	0.77
1.39	0.76	0.4	-0.95	1.39	0.76
1.31	0.71	1.31	-1.54	0.72	0.71
1.25	0.69	1.25	-1.54	-0.68	0.69
1.22	0.64	1.22	-0.58	-0.64	0.64
1.2	0.63	1.2	-0.3	-0.75	0.63
1.18	0.62	-0.77	0.32	1.18	0.62
1.14	0.57	-1.04	-1.66	1.14	0.57
1.11	0.52	-0.96	-0.16	1.11	0.52
1.1	0.49	0.4	-1.37	1.1	0.49
1.03	0.49	1.03	-1.46	-1.37	0.49
1.01	0.4	1.01	0.66	-0.28	0.4
0.97	0.28	0.78	-0.58	0.97	0.28
0.95	0.22	0.95	0.06	-1.25	0.22
0.86	0.19	0.86	-0.72	-0.22	0.19
0.86	0.12	-0.03	-1.05	0.86	0.12
0.76	0.06	-0.39	0.06	0.76	-0.14
0.65	0	-0.12	-1.45	0.65	0
0.63	0	0.63	0	0.18	-2.17
0.55	-0.01	0.91	-0.01	0.55	-1.38
0.55	-0.08	-1.57	-0.14	0.55	-0.08
0.51	-0.09	0.51	-0.09	-0.06	-0.8
0.42	-0.1	0.42	-0.1	-2.05	-0.68
0.39	-0.17	0.94	-1.74	0.39	-0.17
0.39	-0.19	0.39	-0.3	0.38	-0.19
0.37	-0.25	0.31	0.28	0.37	-0.25
0.36	-0.26	0.23	-0.2	0.36	-0.26
0.22	-0.47	-0.19	-0.7	0.22	-0.47
0.2	-0.5	0.2	-0.5	-0.43	-0.04
0.19	-0.51	0.19	-0.21	-0.06	-0.51
0.19	-0.54	-1.15	-0.54	0.19	-0.44
0.18	-0.56	0.18	0.44	-0.84	-0.56
0.17	-0.59	0.35	0.73	0.17	-0.59
0.03	-0.6	-0.2	-0.55	0.03	-0.6
0.02	-0.6	-0.31	-0.6	0.02	0.3
-0.06	-0.8	-0.45	-0.8	-0.06	-1.85
-0.18	-1.01	-0.18	1.05	0.34	-1.01
-0.19	-1.04	0.33	-1.08	-0.19	-1.04
-0.2	-1.11	-0.2	-1.11	1.28	-0.41
-0.22	-1.16	-1.16	0.69	-0.22	-1.16
-0.45	-1.19	-0.45	0.15	-0.43	-1.19
-0.47	-1.21	1.13	0.16	-0.47	-1.21
-0.57	-1.23	0.19	1.02	-0.57	-1.23
-0.68	-1.3	0.07	0.19	-0.68	-1.3
-1.21	-1.72	0.18	-0.08	-1.21	-1.72
0.90377	0.242623	0.309836	-0.25377	0.119344	-0.124754
***		**		ns

## Sheet: Figure 2B
dilution ratio(x)	EMI
40	176.48	165.55	171.84	167.49
80	152.25	144.89	146.38	150.44
160	130.97	128.13	116.53	127.16
320	86.73	94.26	80.1	105.96
640	21.19	22.47	15.35	28.34

## Sheet: Figure 2C
dilution ratio(100x)
time (s)	25mW/cm2				50mW/cm2				100mW/cm2
0	144.2	140.1	133.1	141.3	143.7	137	139.6	134.4	142.6	136.5	134.6	136.5
10	123.1	114.6	114.6	120	49.5	55.9	56.2	43.9	7	3.5	6.9	5
20	80.7	71.7	78.9	74.1	7.5	5.1	3.9	2.9
30	39.4	36.9	45.2	51.3
40	9.8	5.9	5	7.6
dilution ratio(200x)
time (s)	25mW/cm2				50mW/cm2				100mW/cm2
0	113	120.2	104.2	113.2	114	117.1	119.2	111.2	118.9	116.2	109.8	104.1
10	67.1	58.9	70.8	61.3	30.7	38.4	33.6	28.1	4.8	6.7	1.9	4.5
20	32.6	35.6	30.3	27.9	4.8	1.4	6.9	4.4
30	12.3	18.8	10.4	16.6
40	3.2	4	5.9	5.6

## Sheet: Figure 2F
Cell viability
dilution ratio(x)	0 mW/cm2				25 W/cm2				50 mW/cm2				100 mW/cm2				200 mW/cm2				400 mW/cm2				1000 mW/cm2
100	101.23	98.74	98.67	100.8	97.02	99.57	97.63	100.03	98.53	97.19	101.21	97.88	97.33	100.16	98.71	98.54	98.99	98.64	98.36	97.88	100.17	100.73	97.92	100.43	100.3	100.62	98.33	97.79
40	99.42	100	99.55	101.05	99.98	100.62	99.82	100.27	96.53	97.11	97.63	99.65	97.22	99.91	97.51	97.91	97.68	99.6	95.96	95.54	94.09	97.6	97.26	96.47	95.36	92.06	93.3	91.99
20	99.7	98.13	100.85	101.23	98.93	98.92	100	100.51	96.9	94.9	91.64	95.64	93.84	96.9	93.49	94.51	92.023	90.78	93.68	92.98	89.86	90.71	87.63	92.63	89.23	80.26	78.17	82.76
10	101.37	99.79	100.88	98.28	101.06	99.57	99.54	98.49	91.38	90.46	95.97	93.37	92.28	88.63	94.82	87.35	86.56	84.87	89.65	84.26	88.04	85.05	80.64	78.62	77.12	76.85	77.63	72.26
1	98.13	101.92	99.4	98.44	98.5	97.64	97.26	98.66	94.38	95.81	94.13	88.78	89.47	89.78	79.99	91.72	75.71	74.43	84.37	80.33	69.7	62.34	75.96	70.51	59.79	54.34	43.73	60.74

## Sheet: Figure 2G
PI-positive rates
dilution ratio(x)	0 mW/cm2				25 W/cm2				50 mW/cm2				100 mW/cm2				200 mW/cm2				400 mW/cm2				1000 mW/cm2
100	1.79	1.73	2.98	2.36	2.9	2.41	1.53	4.66	4.19	2.67	2.421	4.51	1.17	1.32	4.67	4.47	1.84	4.28	1.07	4.23	1.6	1.37	1.71	3.23	1.22	1.79	2.69	4.04
40	3.26	3.09	3.4	1.19	4.1	4.79	3.48	4.38	3.35	4.91	5.92	4.67	4.23	5.45	5.06	7.13	5.46	5.02	7.13	6.34	9.43	8.65	5.98	6.21	6.08	10.72	13.1	8.9
20	2.03	2.84	2.57	3.01	7.37	3.4	7.06	4.39	9.81	5.05	4.01	8.73	9.5	7.02	6.14	7.44	10.65	12.53	9.4	8.23	21.88	12.44	17.39	18.06	29.97	23.61	28.9	23.17
10	3.38	2.55	1.88	3.32	5.5	9.64	11.79	5.69	11.08	8.14	8.19	8.14	17.94	12.41	18.32	18.56	21.15	15.66	24.65	16.43	29.06	28.59	36.7	38.76	49.86	66.31	53.42	62.05
1	2.41	2.74	3.16	2.36	8.14	13.73	17.98	18.11	19.4	18.54	24.28	18.75	29.26	21.51	25.15	24.96	33.11	41.55	31.78	34.59	41.07	56.16	37.91	45.18	87.29	72.91	79.46	74.29

## Sheet: FIgure 3A
NOx
UTMC cycles	0				1				2				3
Control	0.35	0.24	0.33	0.54	0.19	0.44	0.25	0.43	0.24	0.36	0.3	0.41	0.34	0.43	0.37	0.25
Mb	0.37	0.42	0.24	0.22	0.42	0.32	0.31	0.41	0.35	0.36	0.44	0.36	0.27	0.28	0.47	0.43
US	0.23	0.43	0.36	0.36	0.55	0.33	0.38	0.4	0.46	0.51	0.38	0.42	0.56	0.42	0.48	0.39
25 mW/cm2	0.34	0.26	0.35	0.44	1.62	2.31	1.86	1.99	3.77	3.25	2.96	3.08	5.13	5.7	5.41	4.95
50 mW/cm2	0.42	0.44	0.28	0.23	1.61	1.65	1.08	1.23	1.98	2.44	2.43	2.81	2.36	2.05	2.18	1.84
100 mW/cm2	0.23	0.32	0.41	0.33	1.76	1.94	1.42	1.05	3.66	3.26	3.05	2.84	2.76	2.41	3.06	2.55

## Sheet: FIgure 3B
ATP
UTMC cycles	0				1				2				3
25 mW/cm2	0.03	0.01	0	0.04	1.38	2.14	1.89	2.31	3.82	4.58	4.73	4.68	6.39	6.04	6.84	7.68
50 mW/cm2	0.01	0.01	0.02	0.02	1.25	1.6	1.62	0.87	3.21	2.71	3.32	2.74	5.26	5.13	4.54	4.96
100 mW/cm2	0	0.04	0.02	0.04	1.41	2.03	1.14	1.62	2.91	3.48	2.87	3.87	5.02	4.14	4.65	3.85

## Sheet: Figure 3C
ADM
UTMC cycles	0				1				2				3
25 mW/cm2	38.81	43.75	36.73	45.27	51.29	47.36	49.88	58.42	58.63	69.1	63.85	67.4	92.63	77.61	84.35	80.16
50 mW/cm2	36.84	49.6	47.95	41.2	48.61	42.17	46.72	52.45	63.46	57.53	54.97	52.49	62.92	71.27	66.42	59.84
100 mW/cm2	38.07	45.9	35.01	39.5	43.86	48.22	50.33	54.11	60.06	54.1	58.68	51.2	64.85	61.57	55.26	67.32

[truncated: 26 more sheets: FIgure 3E, Figure 3F, Figure 3G, Figure 3H, Figure 4B, Figure 4C, Figure 4D, FIgure 4F, Figure 4H, Figure 4I, Figure 4J, Figure 4K, FIgure 5B, Figure 5C, Figure 5G, Figure 6C, FIgure 6D, Figure 6E, Figure 7B, Supplemental Figure 1A …]
